# Supplementary material for: Neonatal Orally Administered Zingerone Attenuates Alcohol-Induced Fatty Liver Disease in Experimental Rat Models
Source: Metabolites. 2023 Jan 23;13(2):167. doi: 10.3390/metabo13020167 (PMC9966972; doi:10.3390/metabo13020167)
Supplement: Supplementary file 1 [file metabolites-13-00167-s001.zip]

Archive with 1 entries (1 files):
- metabolites-2110946-supplementary.pdf
